# Supplementary material for: Distribution of Therapeutic Efficacy of Ranunculales Plants Used by Ethnic Minorities on the Phylogenetic Tree of Chinese Species
Source: Evid Based Complement Alternat Med. 2022 Jan 12;2022:9027727. doi: 10.1155/2022/9027727 (PMC8769838; doi:10.1155/2022/9027727)
Supplement: Supplementary Materials — Table S1: detailed efficacy matrix of Ranunculales ethnomedicinal plants. Table S2: phylogenetic clustering of Chinese ethnomedicinal plants of five major Ranunculales families used for 15 diseases. R language codes for the construction of the tree as well as calculation of the NRI and NTI. [file 9027727.f1.zip]

Archive with 2 entries (2 files):
- 9027727.f1/submit Supple text,R language codes for the construction of tree as well as calculating NRI and NTI.docx
- 9027727.f1/Table S1,2,efficacy matrix.docx
